# Supplementary material for: Heparin-Induced Hyperkalemia Assessment Utilizing the Naranjo Adverse Drug Reaction Probability Scale: A 40-Year Systematic Review
Source: Pharmacy (Basel). 2025 Apr 11;13(2):55. doi: 10.3390/pharmacy13020055 (PMC12030744; doi:10.3390/pharmacy13020055)
Supplement: Supplementary file 1 [file pharmacy-13-00055-s001.zip]

Archive with 1 entries (1 files):
- pharmacy-3529446-supplementary.pdf
